# Supplementary material for: Genome-wide analysis of DNA replication and DNA double-strand breaks using TrAEL-seq
Source: PLoS Biol. 2021 Mar 24;19(3):e3000886. doi: 10.1371/journal.pbio.3000886 (PMC8021198; doi:10.1371/journal.pbio.3000886)
Supplement: S1 Table — (XLSX) [file pbio.3000886.s006.xlsx]

## Sheet: Sheet1
Name	Genotype
BY4741	MATa his3Δ1 leu2Δ0 met15Δ0 ura3Δ0
fob1Δ	MATa his3Δ1 leu2Δ0 met15Δ0 ura3Δ0 fob1::HygMX6
rad52Δ	MATa his3Δ1 leu2Δ0 met15Δ0 ura3Δ0 rad52::KanMX4
rnh201Δ	MATa his3Δ1 leu2Δ0 met15Δ0 ura3Δ0 rnh201::KanMX4
rnh202Δ	MATa his3Δ1 leu2Δ0 met15Δ0 ura3Δ0 rnh202::KanMX4
clb5Δ	MATa his3Δ1 leu2Δ0 met15Δ0 ura3Δ0 clb5::KanMX4
top1Δ	MATa his3Δ1 leu2Δ0 met15Δ0 ura3Δ0 top1::KanMX4
dnl4Δ rad51Δ	MATa his3Δ1 leu2Δ0 met15Δ0 ura3Δ0 dnl4::KanMX4 rad51::NatMX6
3xCUP1	MATα his3Δ1 leu2Δ0 lys2Δ0 ura3Δ0 ade2Δ::LEU2 cup1Δ::ADE2-3xCUP1
SK1 dmc1Δ diploid	MATa/α ho::LYS2 lys2 ura3 leu2::hisG his3::hisG trp1::hisG dmc1::NatMX6/dmc1::KanMX6
