# Supplementary material for: Genome-wide analysis of DNA replication and DNA double-strand breaks using TrAEL-seq
Source: PLoS Biol. 2021 Mar 24;19(3):e3000886. doi: 10.1371/journal.pbio.3000886 (PMC8021198; doi:10.1371/journal.pbio.3000886)
Supplement: S2 Table — (XLSX) [file pbio.3000886.s007.xlsx]

## Sheet: All data
Sample name	GEO sample number	Dependencies	Figure references	Total reads	Mapped reads	Mapped reads after deduplication	%tage unduplicated
BY4741 wt YPD replicate 1 (lower depth)	GSM4680455	Low read depth version of GSM5005342. Biological replicate of GSM5005341 and GSM4680462. Technical replicate of GSM5005340.	4E	1942133	1886162	1746571	92.5992
BY4741 wt YPD replicate 1 (resequenced)	GSM5005342	Resequenced from GSM4680455. Biological replicate of GSM5005341 and GSM4680462. Technical replicate of GSM5005340.	2B, 2D,2E, 3A, 3B, 3C, 3D, 3F, 4D, 4F, S2A, S2B, S2E, S2F, S3A, S3B, S3C, S4A	7271594	7130952	5456732	76.5218
BY4741 wt YPD replicate 2	GSM5005340	Biological replicate of GSM5005341 and GSM4680462. Technical replicate of GSM5005342/GSM4680455.	3B, 3D, S2A, S3C	10080660	9745004	5037864	51.6969
BY4741 wt YPD replicate 3	GSM5005341	Biological replicate of GSM4680455/GSM5005342, GSM5005340, and GSM4680462.	2D, 2E, 3A, 3C, 3F, 3G, 4A, 4F, S2B, S3D, S4A	9006172	8568090	3880694	45.2924
3xCUP1	GSM4680459	No replicates	S3E	14700964	14462582	6496756	44.9211
BY4741 wt YPD replicate 4	GSM4680462	Biological replicate of GSM4680455/GSM5005342, GSM5005340 and GSM5005341.	2D, 2E, 3A, 3C, 3F, 3G, 4E, 4F, S2B	13564492	13463805	8218578	61.042
Dmc1Δ replicate 1 (lower depth)	GSM4680451	Low read depth version of GSM5005321. Technical replicate of GSM5005320.	Data not shown.	1753283	1479549	1380602	93.3124
Dmc1Δ replicate 1 (resequenced)	GSM5005321	Resequenced from GSM4680451. Technical replicate of GSM5005320.	1E, 1F, S1E, S1F	12046617	11337355	7635186	67.3454
Dmc1Δ replicate 2	GSM5005320	Technical replicate of GSM5005321/GSM4680451.	1E, 1F, S1E, S1F	11860709	11141505	4284751	38.4576
Fob1Δ (lower depth)	GSM4680452	Low read depth version of GSM5005322.	4E	1876454	1797016	1672015	93.044
Fob1Δ (resequenced)	GSM5005322	Resequenced from GSM4680452.	2B, S3B	10245987	9964232	6929972	69.5485
Rad52Δ replicate 1 (lower depth)	GSM4680453	Low read depth version of GSM5005336. Technical replicate of GSM5005335.	4E	2202534	2147906	1949921	90.7824
Rad52Δ replicate 1 (resequenced)	GSM5005336	Resequenced from GSM4680453. Technical replicate of GSM5005335.	2B, S2E, S2F, S3B	10281131	10121560	6950132	68.6666
Rad52Δ replicate 2	GSM5005335	Technical replicate of GSM5005336/GSM4680453.	Data not shown.	9433905	9045712	4531629	50.097
G1 arrest biological set A replicate 1	GSM5005323	Biological replicate of GSM5005325 and GSM5005326. Technical replicate of GSM5005324.	3E, S4E	1613869	1530486	624301	40.791
G1 arrest biological set A replicate 2	GSM5005324	Biological replicate of GSM5005325 and GSM5005326. Technical replicate of GSM5005323.	3E, S4E	2298289	2165359	575921	26.597
G1 arrest biological set B replicate 1	GSM5005325	Biological replicate of GSM5005323 and GSM5005324. Technical replicate of GSM5005326.	3E, S4E	1856797	1688339	408261	24.1812
G1 arrest biological set B replicate 2	GSM5005326	Biological replicate of GSM5005323 and GSM5005324. Technical replicate of GSM5005325.	3E, S4E	1648199	1527827	475931	31.1508
G1->S biological set A replicate 1	GSM5005327	Biological replicate of GSM5005343 and GSM5005329. Technical replicate of GSM5005328.	3E, S4E	4243773	4035107	1623624	40.2374
G1->S biological set A replicate 2	GSM5005328	Biological replicate of GSM5005343 and GSM5005329. Technical replicate of GSM5005327.	3E, S4E	3199261	3063625	716451	23.3857
G1->S biological set B replicate 1	GSM5005343	Biological replicate of GSM5005327 and GSM5005328. Technical replicate of GSM5005329.	3E, S4E	4684616	4564606	830008	18.1836
G1->S biological set B replicate 2	GSM5005329	Biological replicate of GSM5005327 and GSM5005328. Technical replicate of GSM5005343.	3E, S4E	5218841	5054647	1396196	27.622
Top1Δ	GSM5005339	No replicates.	S3D	9813731	8942765	2114089	23.6402
Rhn202Δ	GSM4680469	No replicates.	4E, S3D	12565362	12328683	8471486	68.7136
Rnh201Δ	GSM4680468	No replicates.	4E, S3D, S4A	15745531	15479547	7057654	45.5934
3xCUP1 + Cu	GSM4680457	No replicates.	Data not shown.	14127106	13860612	1738659	12.5439
3xCUP1 + Cu END-seq	GSM4680456	No replicates.	Data not shown.	15400086	14084922	N/A
3xCUP1	GSM4680459	No replicates.	S3E	14700964	14462582	6496756	44.9211
3xCUP1 END-seq	GSM4680458	No replicates.	S3E	18908130	17765391	N/A
BY4741 wt RAF	GSM4680461	No replicates.	4B, 4C, 4E, 4F, S4D	13894570	13663497	4924246	36.0394
BY4741 wt RAF to GAL	GSM4680460	No replicates.	4B, 4C, 4E, 4F, S4D	14942686	14671289	9633141	65.6598
Dnl4ΔRad51Δ RAF	GSM4680465	No replicates.	4E, S4B, S4C, S4D	13671230	13436633	8451313	62.8976
Dnl4ΔRad51Δ RAF to GAL	GSM4680464	No replicates.	4E, S4B, S4C, S4D	11728197	11527447	8082647	70.1165
Clb5Δ RAFF	GSM5005318	No replicates.	4F	9489865	9126168	4116521	45.1068
Clb5Δ YPD replicate 1	GSM4680463	Biological replicate of GSM5005319.	4F	13879229	13645466	5226523	38.3023
Clb5Δ YPD replicate 2	GSM5005319	Biological replicate of GSM4680463	4A, 4F, S4A	11948607	11541865	5646311	48.9203
SfiI digest index 1 barcode	GSM5005337	Technical replicate of GSM5005338.	Data not shown.	6380383	6229254	1596277	25.6255
SfiI digest index 2 barcode	GSM5005338	Technical replicate of GSM5005337.	Data not shown.	6698016	6634995	2576717	38.8353
NotI PmeI SfiI digest END-seq	GSM5005333	No replicates.	1C, 1D, S1D,	8379702	7923629	N/A
NotI PmeI SfiI digest TrAEL-seq	GSM5005334	No replicates.	1C, 1D, S1A, S1C, S1D	10897615	10792878	7443449	68.9663
Fob1Δ SfiI digest END-seq	GSM4680450	No replicates.	Data not shown.	5521233	4394400	N/A
SfiI digest	GSM4680454	No replicates.	Data not shown.	796323	780867	581329	74.4466
hESC retinoic acid	GSM4680466	No replicates.	Data not shown.	56131258	55717038	3681380	6.60728
hESC untreated replicate 1	GSM4680467	Biological replicate of GSM5005331 and GSM5005332. Technical replicate of GSM5005330.	2C, 3H, S2D, S3G	47466039	47040140	2143725	4.55722
hESC untreated replicate 2	GSM5005330	Biological replicate of GSM5005331 and GSM5005332. Technical replicate of GSM4680467.	2C, 3H, S2D, S3G	47306450	43041623	4389416	10.1981
hESC untreated replicate 3	GSM5005331	Biological replicate of GSM4680467 and GSM5005330. Technical replicate of GSM5005332.	2C, 3H, S2D, S3F, S3G, S3H	40412138	39990908	5865814	14.6679
hESC untreated replicate 4	GSM5005332	Biological replicate of GSM4680467 and GSM5005330. Technical replicate of GSM5005331.	2C, 3H, S2D, S3F, S3G, S3H	34970076	34597376	3830505	11.0717
